# Supplementary material for: DNA Methylomes and Epigenetic Age Acceleration Associations with Poor Metabolic Control in T1D
Source: Biomedicines. 2020 Dec 24;9(1):13. doi: 10.3390/biomedicines9010013 (PMC7824441; doi:10.3390/biomedicines9010013)
Supplement: Supplementary file 1 [file biomedicines-09-00013-s001.zip]

Archive with 5 entries (5 files):
- Supplementary Figure 1.pdf
- Supplementary Figure 2.pdf
- Supplementary Table 1.xlsx
- Supplementary Table 2.xlsx
- Supplementary Table 3.xlsx
