# Supplementary material for: DNA Methylomes and Epigenetic Age Acceleration Associations with Poor Metabolic Control in T1D
Source: Biomedicines. 2020 Dec 24;9(1):13. doi: 10.3390/biomedicines9010013 (PMC7824441; doi:10.3390/biomedicines9010013)
Supplement: Supplementary file 1 [file biomedicines-09-00013-s001.zip › Supplementary Table 1.xlsx]

## Sheet: ST1
Supplementary Table 1.
Sample ID	Age	Sex	T1D duration (y)	Metabolic control	Smoker	Average HbA1C	Microangiopathy	Nephropathy	Retinopathy	Neuropathy
DM1-7	42	F	15	good	NO	0.062	NO	NO	NO	NO
DM1-8	41	F	17	good	NO	0.053	NO	NO	NO	NO
DM1-9	38	F	18	good	NO	0.064	NO	NO	NO	NO
DM1-16	36	M	11	good	NO	0.065	NO	NO	NO	NO
DM1-17	65	M	51	good	NO	0.063	NO	NO	NO	NO
DM1-18	37	F	15	good	NO	0.058	NO	NO	NO	NO
DM1-1	35	F	24	poor	YES	0.088	YES	NO	YES	YES
DM1-2	60	F	32	poor	YES	0.093	YES	NO	YES	YES
DM1-3	46	M	15	poor	YES	0.096	YES	NO	YES	YES
DM1-4	52	M	30	poor	YES	0.078	YES	YES	NO	NO
DM1-5	53	F	15	poor	YES	0.083	YES	YES	YES	YES
DM1-6	43	F	12	poor	YES	0.094	YES	NO	YES	NO
DM1-12	50	M	25	poor	YES	0.086	-	-	-	-
DM1-10	51	F	30	poor	NO	0.089	YES	NO	NO	YES
DM1-11	57	F	44	poor	NO	0.081	YES	NO	YES	NO
DM1-13	46	M	33	poor	NO	0.09	YES	NO	YES	YES
DM1-14	41	F	18	poor	NO	0.077	YES	NO	NO	YES
DM1-15	45	F	16	poor	NO	0.083	YES	NO	YES	NO
										º
