# Supplementary material for: DNA Methylomes and Epigenetic Age Acceleration Associations with Poor Metabolic Control in T1D
Source: Biomedicines. 2020 Dec 24;9(1):13. doi: 10.3390/biomedicines9010013 (PMC7824441; doi:10.3390/biomedicines9010013)
Supplement: Supplementary file 1 [file biomedicines-09-00013-s001.zip › Supplementary Table 2.xlsx]

## Sheet: ST2
chr	pos	strand	Name	Relation_to_Island	genes2	UCSC_RefGene_Name	UCSC_RefGene_Group	Methyl27_Loci	Methyl450_Loci	change	mean_T1D	mean_GSE12	mean_GSE13	SD_T1D	SD_GSE12	SD_GSE13	pval_adj_T1D_vs_GSE12	pval_adj_T1D_vs_GSE13
chr17	58583631	+	cg05869737	OpenSea	APPBP2	APPBP2;APPBP2	Body;Body			hypo	0.825136	0.573585	0.544011	0.0454668	0.0488334	0.0490803	2.05404e-23	6.12959e-42
chr11	64868530	+	cg21942282	OpenSea	VPS51	VPS51;VPS51	Body;Body			hypo	0.785726	0.46772	0.476298	0.0345663	0.0812945	0.0677043	1.52423e-24	3.96418e-41
chr6	158732256	-	cg09852744	OpenSea	TULP4	TULP4;TULP4	TSS1500;TSS1500		TRUE	hypo	0.606049	0.393472	0.377138	0.0470908	0.0905514	0.0520246	5.61199e-15	3.14183e-37
chr2	108964526	+	cg27233071	OpenSea					TRUE	hypo	0.747061	0.460981	0.437697	0.0569176	0.0381776	0.0505037	4.48247e-22	3.78147e-37
chr10	92230339	-	cg12660062	OpenSea	LOC101926942	LOC101926942	Body			hypo	0.729101	0.520812	0.528455	0.0422695	0.0324658	0.0427738	3.57095e-23	8.35177e-37
chr1	212476869	-	cg22513166	OpenSea	PPP2R5A	PPP2R5A;PPP2R5A	Body;Body			hypo	0.621086	0.203953	0.285716	0.0722766	0.0534135	0.0553119	1.63823e-27	2.03696e-36
chr6	109612628	+	cg12793863	S_Shore						hypo	0.904939	0.692408	0.666358	0.0342766	0.0799397	0.0790746	2.10189e-23	3.33996e-36
chr10	36054798	+	cg03026080	S_Shore					TRUE	hypo	0.647374	0.439076	0.42972	0.0685716	0.0430628	0.0387504	1.57288e-17	9.69255e-36
chr2	233412831	-	cg18346402	N_Shelf	TIGD1	TIGD1	1stExon		TRUE	hypo	0.889633	0.373997	0.477221	0.0445831	0.127542	0.105723	1.81104e-29	2.74168e-34
chr15	49476141	+	cg07397958	OpenSea	GALK2	GALK2;GALK2;GALK2;GALK2	5'UTR;5'UTR;Body;Body			hypo	0.863128	0.613943	0.640756	0.0386631	0.0788371	0.0554177	3.62122e-24	5.33496e-34
chr10	89667551	-	cg21250048	OpenSea	PTEN	PTEN;PTEN;PTEN	5'UTR;Body;Body			hypo	0.8793	0.599999	0.604179	0.0432441	0.0950122	0.0962932	2.97001e-22	6.85631e-34
chr18	54330479	-	cg06516751	OpenSea	WDR7	WDR7;WDR7	5'UTR;5'UTR			hypo	0.864877	0.542577	0.603856	0.0360553	0.114235	0.0673925	2.34843e-27	1.08649e-33
chr16	46854830	+	cg09107055	OpenSea	C16orf87	C16orf87	Body		TRUE	hypo	0.760615	0.468967	0.452695	0.0686433	0.0874444	0.0684165	1.67582e-19	1.78609e-33
chr16	58659721	-	cg27475235	N_Shelf	CNOT1	CNOT1;CNOT1	5'UTR;5'UTR		TRUE	hypo	0.908778	0.706725	0.654936	0.045563	0.067842	0.0696944	1.29121e-17	2.05172e-33
chr12	65737799	-	cg12269782	OpenSea	MSRB3	MSRB3;MSRB3;MSRB3;MSRB3	Body;Body;Body;Body			hypo	0.633287	0.311979	0.367125	0.0818782	0.0580954	0.051503	3.36094e-22	8.10232e-33
chr3	119656458	+	cg24446128	OpenSea	GSK3B	GSK3B;GSK3B	Body;Body			hypo	0.704656	0.357997	0.34148	0.0652432	0.0464608	0.0856885	1.52804e-22	4.98772e-32
chr22	31701338	-	cg21183638	OpenSea						hypo	0.826231	0.545462	0.612127	0.0426285	0.123701	0.0431873	3.67859e-23	5.40662e-32
chr2	218048915	-	cg00549040	OpenSea					TRUE	hypo	0.686085	0.408821	0.472436	0.0552888	0.0352839	0.039847	6.09823e-23	5.59632e-32
chr4	37960795	-	cg09463890	OpenSea	PTTG2	PTTG2;TBC1D1	TSS1500;Body		TRUE	hypo	0.771034	0.552143	0.563977	0.0445539	0.0974952	0.0632596	2.01121e-19	5.97029e-32
chr4	103269584	+	cg04511182	S_Shelf					TRUE	hypo	0.896419	0.613972	0.627521	0.0711614	0.113068	0.072976	5.04169e-22	6.05588e-32
chr15	52868720	+	cg16754853	OpenSea						hypo	0.865655	0.539057	0.583539	0.0435708	0.0555518	0.0712886	7.45058e-25	6.22182e-32
chr14	95964097	+	cg21175246	OpenSea					TRUE	hypo	0.580244	0.252437	0.246083	0.0518344	0.0661628	0.0620072	1.04905e-22	6.96017e-32
chr3	136233959	-	cg16659151	OpenSea	STAG1	STAG1	Body			hypo	0.822938	0.62013	0.619218	0.0351697	0.0481323	0.0563591	8.00879e-21	1.30084e-31
chr7	144148615	+	cg11644394	OpenSea						hypo	0.792371	0.430151	0.478842	0.0490039	0.0588858	0.0836369	1.36425e-25	1.47077e-31
chr9	37798519	+	cg21182103	N_Shelf					TRUE	hypo	0.768433	0.52885	0.563774	0.0388041	0.0480605	0.0441115	3.3078e-23	2.89577e-31
chr4	173905761	-	cg15403961	OpenSea	GALNTL6	GALNTL6	Body		TRUE	hypo	0.797722	0.504216	0.566639	0.0380847	0.0572317	0.0542775	8.23962e-24	9.01357e-31
chr5	155916319	-	cg07800627	OpenSea	SGCD	SGCD;SGCD;SGCD	Body;Body;Body			hypo	0.774655	0.55053	0.548298	0.0451292	0.0608129	0.0692398	2.6292e-20	1.16242e-30
chr14	74497016	+	cg14696775	OpenSea	CCDC176	CCDC176	Body			hypo	0.826163	0.437659	0.520688	0.0672216	0.0637457	0.069271	1.91257e-25	1.44576e-30
chr8	109304631	-	cg12811575	OpenSea					TRUE	hypo	0.733789	0.411098	0.511942	0.0649068	0.0460997	0.0447194	2.09093e-25	3.66739e-30
chr20	32319440	-	cg10977027	N_Shore	ZNF341	ZNF341;ZNF341;ZNF341;ZNF341	TSS200;TSS200;TSS200;TSS200			hyper	0.156649	0.363838	0.380465	0.072456	0.0717394	0.0476225	5.91889e-13	4.16346e-30
chr6	52968821	-	cg07194700	OpenSea						hypo	0.886604	0.591879	0.67869	0.0485405	0.098975	0.0566665	1.9652e-23	5.46628e-30
chr9	125561317	+	cg08270825	OpenSea	OR1K1	OR1K1	TSS1500			hypo	0.787472	0.557692	0.519279	0.0808454	0.0686496	0.0575805	4.23002e-14	5.69503e-30
chr6	137366545	-	cg08823985	S_Shore	IL20RA	IL20RA	TSS1500		TRUE	hypo	0.722491	0.417111	0.469701	0.0751465	0.0743495	0.0498587	3.27733e-19	6.39819e-30
chr8	60062434	+	cg13192053	OpenSea						hypo	0.74159	0.358339	0.392744	0.06943	0.0519719	0.0748199	1.55301e-22	8.41438e-30
chr16	53412025	-	cg19485344	OpenSea	LOC102723373	LOC102723373	Body			hypo	0.76005	0.544057	0.539702	0.0402804	0.047937	0.0515169	3.09125e-20	9.37007e-30
chr5	110702850	-	cg05797914	OpenSea	CAMK4	CAMK4	Body			hypo	0.815461	0.412346	0.544806	0.0360066	0.0919402	0.072664	1.02758e-30	9.57951e-30
chr6	138789884	-	cg19434769	OpenSea	NHSL1	NHSL1;NHSL1	Body;Body			hypo	0.768396	0.562023	0.540089	0.039378	0.0616681	0.0759117	2.39405e-19	1.10617e-29
chr19	54199538	-	cg26325497	OpenSea	MIR525	MIR525	TSS1500		TRUE	hypo	0.594471	0.313203	0.329078	0.106381	0.0387084	0.0491547	1.64322e-19	1.1145e-29
chr11	9744126	-	cg08213398	OpenSea	SWAP70	SWAP70	Body		TRUE	hypo	0.87439	0.638808	0.658863	0.0531047	0.0492817	0.0600063	4.48863e-20	1.48395e-29
chr12	48357772	-	cg11409205	S_Shore	TMEM106C	TMEM106C;TMEM106C;TMEM106C;TMEM106C	5'UTR;5'UTR;5'UTR;5'UTR		TRUE	hyper	0.0952115	0.41436	0.352361	0.041799	0.0720536	0.0519877	5.4686e-20	2.50928e-29
chr3	196777478	+	cg23587044	OpenSea	DLG1	DLG1;DLG1;DLG1;DLG1;DLG1;DLG1	Body;Body;Body;Body;Body;Body			hypo	0.620552	0.360283	0.329003	0.0596314	0.036203	0.0857139	1.08999e-20	4.06514e-29
chr12	122512410	-	cg26497076	N_Shelf					TRUE	hypo	0.808104	0.589634	0.597133	0.0503734	0.0597922	0.0489901	3.15081e-19	6.69165e-29
chr6	71419788	-	cg12290615	OpenSea	SMAP1	SMAP1;SMAP1;SMAP1;SMAP1	Body;Body;Body;Body			hypo	0.870105	0.389704	0.503221	0.0648807	0.112997	0.0942072	8.64337e-26	7.92806e-29
chr6	160640676	+	cg09749867	OpenSea	SLC22A2	SLC22A2	Body			hypo	0.770597	0.568174	0.57009	0.0343149	0.116837	0.064172	3.36531e-16	1.06046e-28
chr1	84258662	+	cg26077214	OpenSea	LOC101927587	LOC101927587	Body			hypo	0.799715	0.598115	0.559877	0.0373065	0.0458379	0.0782304	4.29745e-21	1.87254e-28
chr1	111488730	+	cg10704147	OpenSea						hypo	0.898514	0.574712	0.623234	0.0471451	0.119416	0.0908207	2.88143e-22	1.99991e-28
chr6	19712715	-	cg11483359	OpenSea						hypo	0.947299	0.693489	0.705534	0.0284659	0.0635207	0.0860917	8.79853e-25	2.2733e-28
chr1	114493165	-	cg17588904	OpenSea	HIPK1	HIPK1;HIPK1;HIPK1	Body;Body;TSS1500		TRUE	hypo	0.812936	0.538133	0.5501	0.0446689	0.0375318	0.0699131	1.02045e-24	5.69407e-28
chr14	34077154	-	cg25950438	OpenSea	NPAS3	NPAS3;NPAS3;NPAS3;NPAS3	Body;Body;Body;Body			hypo	0.753351	0.501392	0.518455	0.0371586	0.0572314	0.0672367	3.99285e-23	1.34051e-27
chr7	31685368	-	cg02943305	OpenSea	CCDC129	CCDC129	Body		TRUE	hypo	0.653529	0.380396	0.363182	0.0452708	0.0557219	0.0713012	6.4166e-20	1.34079e-27
chr12	51208362	+	cg01739401	OpenSea	ATF1	ATF1	Body			hypo	0.866009	0.639158	0.652899	0.0403844	0.0485868	0.0725591	5.17585e-20	1.7474e-27
chr3	125069389	+	cg14817448	OpenSea	ZNF148	ZNF148	5'UTR			hypo	0.768659	0.541353	0.542087	0.0472848	0.0468457	0.0669315	1.88688e-20	1.75256e-27
chr5	179870052	-	cg16559448	OpenSea						hypo	0.81237	0.582404	0.598611	0.0462539	0.083036	0.0565993	6.20134e-19	2.10451e-27
chr8	139919163	+	cg22012693	OpenSea	COL22A1	COL22A1	5'UTR		TRUE	hypo	0.879054	0.632211	0.627279	0.0542848	0.0760019	0.0700449	5.3542e-19	3.96493e-27
chr2	10266986	-	cg24419094	S_Shelf	RRM2	RRM2;RRM2	Body;Body		TRUE	hyper	0.449495	0.661814	0.767489	0.0806945	0.0921496	0.0700972	7.90944e-14	6.21721e-27
chr6	36407533	+	cg08110693	N_Shelf	PXT1	PXT1	5'UTR		TRUE	hyper	0.394789	0.606563	0.740985	0.0509651	0.0914555	0.0918966	1.13749e-10	1.77161e-26
chr12	31921214	+	cg00178279	OpenSea						hypo	0.827299	0.579931	0.619514	0.047863	0.0892376	0.053348	7.45183e-16	3.01098e-26
chr12	110816408	+	cg11181843	OpenSea	ANAPC7	ANAPC7;ANAPC7	Body;Body			hyper	0.436128	0.652863	0.779297	0.088075	0.0890502	0.0946811	3.84628e-10	4.34433e-26
chr4	22514419	+	cg17103081	N_Shelf	GPR125	GPR125	Body		TRUE	hypo	0.899259	0.686499	0.674731	0.0405494	0.0918889	0.097454	9.6574e-18	4.88697e-26
chr7	151042072	+	cg09380357	S_Shelf	NUB1	NUB1	5'UTR		TRUE	hypo	0.840433	0.603062	0.636693	0.0239742	0.0316731	0.0696977	3.57836e-28	1.0376e-25
chr18	48597043	+	cg14037088	OpenSea	SMAD4	SMAD4	Body		TRUE	hypo	0.92127	0.700604	0.715221	0.0383233	0.053075	0.0898822	2.06566e-21	1.39849e-25
chr7	11066024	+	cg12995372	OpenSea	PHF14	PHF14;PHF14	Body;Body		TRUE	hypo	0.853189	0.600107	0.636572	0.0441788	0.0793505	0.0751932	1.47232e-17	1.9925e-25
chr17	66588055	-	cg27506538	OpenSea	FAM20A	FAM20A;FAM20A	Body;5'UTR			hypo	0.840592	0.569329	0.617436	0.0439333	0.0539684	0.0742035	2.1584e-22	3.30511e-25
chr4	99812050	+	cg23039425	OpenSea	EIF4E	EIF4E;EIF4E;EIF4E	Body;Body;Body			hyper	0.413305	0.617722	0.752802	0.0882683	0.105825	0.0969424	8.66348e-10	6.71055e-25
chr1	44584429	-	cg16903122	OpenSea	KLF17	KLF17	TSS200		TRUE	hypo	0.768484	0.554177	0.551123	0.0544224	0.0557123	0.0725268	1.62268e-15	1.18683e-24
chr2	27863325	-	cg02655549	OpenSea	GPN1	GPN1;GPN1;GPN1;GPN1;GPN1	Body;Body;Body;Body;Body			hypo	0.761541	0.441112	0.507918	0.0528007	0.0737325	0.0822024	4.01572e-22	2.10137e-24
chr12	83321412	+	cg00047843	OpenSea	TMTC2	TMTC2	Body		TRUE	hypo	0.791661	0.53792	0.587449	0.0377473	0.0535799	0.0681979	6.34597e-22	2.19399e-24
chr16	88354028	-	cg02158056	N_Shore					TRUE	hypo	0.678864	0.475438	0.434623	0.0730912	0.0657101	0.0654333	1.89335e-10	3.07321e-24
chr10	75121857	+	cg09411922	S_Shelf					TRUE	hypo	0.785195	0.496784	0.54991	0.0443976	0.0545093	0.0833434	7.80444e-24	6.42777e-24
chr10	3939393	+	cg08046642	OpenSea						hyper	0.227202	0.451367	0.601131	0.055653	0.101158	0.12824	1.67755e-11	8.22391e-24
chr8	20041853	-	cg06686789	OpenSea	SLC18A1	SLC18A1;SLC18A1;SLC18A1;SLC18A1	TSS1500;TSS1500;TSS1500;TSS1500		TRUE	hypo	0.79804	0.486924	0.563163	0.04746	0.112614	0.080218	6.05003e-23	1.3847e-23
chr16	30902745	+	cg10337500	N_Shelf	BCL7C	BCL7C	Body		TRUE	hypo	0.855389	0.629192	0.588493	0.0830164	0.0647036	0.0789351	1.43603e-13	1.58365e-23
chr7	104621597	+	cg06579481	N_Shelf					TRUE	hypo	0.939028	0.658337	0.719444	0.0392629	0.181872	0.0891367	1.23308e-18	2.13691e-23
chr3	133744113	+	cg10351795	N_Shelf	SLCO2A1	SLCO2A1	Body		TRUE	hypo	0.872319	0.580462	0.632513	0.0345164	0.14822	0.113068	2.36183e-23	2.59585e-23
chr10	1088692	-	cg00977469	OpenSea	IDI1	IDI1;IDI1;IDI2-AS1;IDI2-AS1;IDI2-AS1;IDI2-AS1	Body;ExonBnd;Body;Body;Body;Body			hyper	0.462399	0.684482	0.769061	0.0956266	0.0875955	0.0815039	9.45626e-11	3.40634e-23
chr8	38831332	-	cg24312537	N_Shore	HTRA4	HTRA4;PLEKHA2	TSS1500;3'UTR		TRUE	hyper	0.437017	0.650914	0.742459	0.0934967	0.116368	0.107633	5.5658e-08	3.86547e-23
chr20	45319350	+	cg15305633	S_Shore	TP53RK	TP53RK	TSS1500		TRUE	hyper	0.33013	0.554967	0.660211	0.0743864	0.0976506	0.114125	1.4782e-11	4.79303e-23
chr2	166881390	-	cg03241046	OpenSea	SCN1A	SCN1A;SCN1A;SCN1A	Body;Body;Body		TRUE	hypo	0.825121	0.576377	0.595844	0.0344156	0.0527609	0.0820801	9.53635e-23	7.54547e-23
chr3	50738135	-	cg16078523	OpenSea	DOCK3	DOCK3	Body			hypo	0.779273	0.481805	0.500442	0.0668399	0.113913	0.0933201	5.48603e-14	3.04493e-22
chr21	35884679	-	cg10492858	OpenSea	KCNE1	KCNE1;KCNE1;KCNE1;KCNE1	TSS1500;TSS1500;TSS1500;TSS200			hyper	0.312887	0.539537	0.676807	0.0907672	0.119322	0.117741	1.34966e-07	3.69259e-22
chr1	65535056	-	cg13874405	S_Shore						hyper	0.222185	0.557719	0.488089	0.0417367	0.0743776	0.0607215	1.84932e-20	6.70093e-22
chr5	102194124	+	cg23278483	OpenSea						hypo	0.928971	0.682571	0.706041	0.0459734	0.122573	0.107719	9.99185e-22	7.47799e-22
chr3	171672591	-	cg11459492	OpenSea						hyper	0.34296	0.554785	0.671069	0.0969855	0.0968299	0.122578	1.55191e-08	7.57005e-22
chr8	99048265	+	cg19935471	OpenSea	MATN2	MATN2;MATN2	3'UTR;3'UTR		TRUE	hyper	0.379525	0.619274	0.74058	0.0889416	0.0706488	0.106452	1.26668e-14	8.29902e-22
chr5	38819991	+	cg06444855	OpenSea	OSMR-AS1	OSMR-AS1	Body			hypo	0.871202	0.615815	0.642502	0.0487885	0.0595963	0.0840249	2.40199e-19	1.01702e-21
chr2	32389741	+	cg26008533	N_Shore	SLC30A6	SLC30A6;SLC30A6;SLC30A6;SLC30A6	TSS1500;TSS1500;TSS1500;TSS1500			hypo	0.768171	0.347357	0.483348	0.0730094	0.0629738	0.0833296	1.86819e-23	1.39586e-21
chr7	107233619	-	cg14156592	OpenSea	BCAP29	BCAP29;BCAP29;BCAP29	Body;Body;Body			hyper	0.404009	0.604244	0.741453	0.0870849	0.099025	0.114363	2.11685e-08	1.6345e-21
chr11	57436966	-	cg13582500	S_Shore	ZDHHC5	ZDHHC5	5'UTR		TRUE	hypo	0.8904	0.660875	0.667954	0.053827	0.0437604	0.0823714	7.06119e-23	1.69994e-21
chr20	33214972	+	cg08810073	OpenSea	PIGU	PIGU	Body			hyper	0.354937	0.578671	0.676579	0.0832584	0.12805	0.123799	5.38078e-10	1.78201e-21
chr11	46657392	-	cg09135706	OpenSea	ATG13	ATG13;ATG13;ATG13;ATG13;ATG13;ATG13	5'UTR;5'UTR;5'UTR;5'UTR;5'UTR;5'UTR			hyper	0.480597	0.688002	0.775989	0.085545	0.0706499	0.0882031	1.93808e-09	2.38842e-21
chr20	37526124	-	cg23960325	OpenSea	PPP1R16B	PPP1R16B;PPP1R16B	Body;Body			hypo	0.811928	0.546651	0.540191	0.0787573	0.1257	0.100222	4.06166e-15	2.52683e-21
chr16	54301124	-	cg14832349	OpenSea	LOC100996338	LOC100996338	Body			hypo	0.897496	0.590996	0.649865	0.0553803	0.0791373	0.0940743	2.11004e-22	4.46896e-21
chr2	62966228	-	cg06854604	OpenSea	EHBP1	EHBP1;EHBP1;EHBP1;EHBP1	Body;Body;Body;Body			hyper	0.432035	0.632094	0.715165	0.0840666	0.0719102	0.0967218	1.30956e-11	5.54198e-21
chr16	15524851	-	cg02427511	N_Shelf					TRUE	hypo	0.774198	0.501713	0.54744	0.0671411	0.0423336	0.0715517	9.07323e-23	5.74307e-21
chr14	67827087	-	cg22792862	Island	EIF2S1	EIF2S1;EIF2S1;ATP6V1D	1stExon;5'UTR;TSS1500		TRUE	hyper	0.293537	0.512631	0.538243	0.0434431	0.0547959	0.0442356	4.57326e-15	7.25855e-21
chr15	91305449	-	cg11492019	OpenSea	BLM	BLM;BLM;BLM;BLM	Body;Body;Body;Body			hyper	0.318624	0.535265	0.659953	0.0731902	0.122827	0.136565	1.41087e-10	9.76649e-21
chr7	127292389	+	cg26642667	Island	SND1	SND1;SND1	5'UTR;1stExon		TRUE	hyper	0.0792973	0.299404	0.279967	0.0319067	0.0551817	0.0764051	6.72011e-22	1.33839e-20
chr3	44688991	+	cg04604638	N_Shore	ZNF197	ZNF197;ZNF35	3'UTR;TSS1500			hypo	0.940408	0.688588	0.722075	0.0332849	0.0785126	0.101018	3.58069e-22	2.24166e-20
chr3	4856199	-	cg08998950	OpenSea	ITPR1	ITPR1;ITPR1;ITPR1	Body;Body;Body		TRUE	hyper	0.480207	0.684377	0.763101	0.0734413	0.114802	0.0890444	2.79351e-08	3.09858e-20
chr6	135517041	+	cg27434890	OpenSea	MYB	MYB;MYB;MYB;MYB;MYB;MYB;MYB;MYB	Body;Body;Body;Body;Body;Body;Body;Body		TRUE	hyper	0.402722	0.615895	0.690234	0.0907644	0.124645	0.112676	2.12451e-08	5.83054e-20
chr4	68334446	-	cg23599224	OpenSea					TRUE	hyper	0.379524	0.584871	0.724271	0.0678301	0.0914868	0.115648	6.41151e-10	6.39107e-20
chr6	42536105	-	cg20646500	S_Shelf	UBR2	UBR2	Body		TRUE	hypo	0.934074	0.584787	0.695072	0.060112	0.133201	0.110123	2.85498e-23	6.42353e-20
chr8	28889634	-	cg02813721	OpenSea	HMBOX1	HMBOX1;HMBOX1	Body;Body			hyper	0.494792	0.709777	0.760967	0.0790286	0.084201	0.1035	5.19076e-11	6.75741e-20
chr5	145176437	-	cg08763559	OpenSea	PRELID2	PRELID2;PRELID2;PRELID2	Body;Body;Body			hypo	0.836007	0.622802	0.621905	0.0686815	0.0790764	0.0888387	7.33742e-16	6.83452e-20
chr15	61948422	+	cg26794993	OpenSea						hyper	0.501298	0.770302	0.837593	0.153576	0.116847	0.0571467	5.44077e-07	9.6996e-20
chr1	81929622	-	cg20813518	OpenSea					TRUE	hyper	0.326267	0.53244	0.598607	0.0732778	0.0935266	0.111704	4.39028e-09	9.92648e-20
chr1	185403197	-	cg13571698	OpenSea						hyper	0.366945	0.570239	0.66392	0.0813219	0.0934527	0.0974665	3.56254e-11	2.45485e-19
chr8	60506468	+	cg24607409	OpenSea						hypo	0.88582	0.630003	0.630023	0.0551709	0.0734127	0.121003	2.60806e-18	3.24375e-19
chr12	72740698	-	cg15604046	OpenSea	TRHDE	TRHDE	Body		TRUE	hypo	0.851788	0.643076	0.599355	0.0547248	0.060893	0.104927	4.08531e-15	7.20538e-19
chr3	153011165	-	cg21335024	OpenSea						hyper	0.332852	0.549432	0.654815	0.0786012	0.103086	0.133622	1.10609e-10	8.53291e-19
chr2	154193527	-	cg02832476	OpenSea						hypo	0.843068	0.624266	0.554804	0.0819724	0.0698417	0.124625	7.17325e-11	1.05611e-18
chr3	120046754	-	cg24828811	OpenSea	LRRC58	LRRC58	3'UTR		TRUE	hypo	0.769263	0.503588	0.480844	0.0770569	0.0975078	0.104938	2.74371e-12	1.11302e-18
chr12	27181973	-	cg09694051	OpenSea	MED21	MED21	3'UTR		TRUE	hyper	0.425473	0.639001	0.741074	0.0883344	0.105795	0.110561	1.11684e-07	1.23569e-18
chr5	88041000	-	cg04395717	OpenSea	MEF2C	MEF2C;MEF2C;MEF2C;MEF2C;MEF2C;MEF2C;MEF2C	Body;Body;Body;Body;Body;Body;Body			hyper	0.526125	0.730475	0.801984	0.0723031	0.0873697	0.0864406	2.46174e-08	1.30806e-18
chr11	121436057	-	cg13955836	OpenSea	SORL1	SORL1	Body			hyper	0.467519	0.671777	0.770117	0.105859	0.0945413	0.0762748	3.77008e-06	1.56037e-18
chr17	31130753	+	cg03627196	OpenSea	MYO1D	MYO1D;MYO1D;MYO1D	Body;Body;Body			hyper	0.383147	0.599703	0.692764	0.0978325	0.101083	0.113462	7.81965e-09	1.56396e-18
chr19	55013821	-	cg08905487	OpenSea	LAIR2	LAIR2;LAIR2	TSS200;TSS200		TRUE	hyper	0.259707	0.468157	0.594781	0.0727839	0.105288	0.128124	1.44006e-09	2.37157e-18
chr3	29067859	+	cg05796475	OpenSea						hypo	0.779704	0.359281	0.539686	0.116628	0.123048	0.0796997	7.7094e-18	3.34333e-18
chr9	114662528	-	cg08806591	S_Shelf	UGCG	UGCG	Body			hyper	0.362255	0.589078	0.685087	0.101287	0.100688	0.107955	3.23357e-09	7.68431e-18
chr12	10283565	-	cg20896049	OpenSea	CLEC7A	CLEC7A;CLEC7A;CLEC7A;CLEC7A;CLEC7A;CLEC7A;CLEC7A	TSS1500;TSS1500;TSS1500;TSS1500;TSS1500;TSS1500;TSS1500			hyper	0.36675	0.569661	0.683947	0.0764009	0.10908	0.133516	5.86309e-09	1.01383e-17
chr7	5186528	-	cg26429022	S_Shelf					TRUE	hypo	0.85904	0.635089	0.598206	0.046877	0.126858	0.109949	3.20136e-10	2.16372e-17
chr2	64047802	-	cg02243157	OpenSea					TRUE	hyper	0.553541	0.753809	0.792068	0.113308	0.0859934	0.0856015	1.21765e-09	3.29965e-17
chr7	91685854	+	cg26351453	OpenSea	AKAP9	AKAP9;AKAP9	Body;Body			hyper	0.31558	0.526284	0.622899	0.0521937	0.0923271	0.134323	1.43387e-14	5.53409e-17
chr16	75050761	+	cg11271052	OpenSea	ZNRF1	ZNRF1	Body			hyper	0.490352	0.716312	0.784613	0.0791742	0.0771605	0.0999447	2.70899e-10	8.92689e-17
chr14	103871434	+	cg20246452	OpenSea	MARK3	MARK3;MARK3;MARK3;MARK3;MARK3	Body;Body;Body;Body;Body			hyper	0.448752	0.662777	0.74218	0.0722191	0.0860869	0.104312	3.27128e-13	1.05934e-16
chr11	118642568	+	cg10003932	OpenSea	DDX6	DDX6;DDX6	Body;Body			hyper	0.290841	0.520902	0.556208	0.0897011	0.0948264	0.107433	2.35884e-11	1.60998e-16
chr1	186803745	-	cg20260904	OpenSea	PLA2G4A	PLA2G4A	5'UTR			hyper	0.377544	0.617665	0.648658	0.0791721	0.0746593	0.107601	1.74797e-14	2.01707e-16
chr6	159488631	-	cg17492574	OpenSea						hyper	0.298734	0.53105	0.576963	0.0641693	0.143984	0.0802532	7.62067e-09	3.33819e-16
chr13	41796017	+	cg07619820	OpenSea	LOC101929140	LOC101929140;MTRF1	Body;Body			hyper	0.408412	0.624663	0.741977	0.0839742	0.0947591	0.116651	4.0337e-10	5.00942e-16
chr2	11674071	-	cg00855703	OpenSea	GREB1	GREB1	TSS200			hyper	0.331604	0.566017	0.641277	0.0730717	0.136861	0.12794	5.05312e-09	1.67393e-15
chr1	153758749	-	cg16684608	S_Shelf						hypo	0.936407	0.715284	0.714763	0.0213327	0.0997111	0.131974	1.45633e-17	2.96361e-15
chr8	19540479	+	cg11155735	OpenSea	CSGALNACT1	CSGALNACT1;CSGALNACT1	TSS1500;TSS1500		TRUE	hyper	0.571461	0.785934	0.857652	0.0742043	0.0911732	0.0765003	1.32714e-05	4.56561e-15
chr1	152011357	+	cg11576590	S_Shelf					TRUE	hyper	0.3773	0.585654	0.629667	0.0645906	0.0884211	0.11192	9.11602e-13	6.22344e-15
chr5	171807791	+	cg25693317	OpenSea	SH3PXD2B	SH3PXD2B	Body		TRUE	hyper	0.441209	0.645089	0.729063	0.0630992	0.0870425	0.106299	1.21375e-10	7.8499e-15
chr9	5655177	-	cg00590386	OpenSea	RIC1	RIC1;RIC1;RIC1	Body;Body;Body			hypo	0.713722	0.480648	0.511775	0.0789681	0.090267	0.0962564	7.01495e-15	8.16971e-15
chr20	61315444	+	cg18424841	Island					TRUE	hyper	0.525227	0.726855	0.781577	0.0521934	0.0659356	0.0801707	6.9419e-11	1.14881e-14
chr15	52849310	-	cg10077670	OpenSea	ARPP19	ARPP19;ARPP19;ARPP19;ARPP19;ARPP19;ARPP19;ARPP19;ARPP19	ExonBnd;ExonBnd;ExonBnd;ExonBnd;Body;Body;Body;Body			hyper	0.312563	0.519551	0.607125	0.0711469	0.0902707	0.118466	9.35245e-10	1.3298e-14
chr1	112154295	+	cg03847896	OpenSea					TRUE	hypo	0.916285	0.453647	0.71552	0.0561685	0.198753	0.111939	2.71996e-15	1.43812e-14
chr17	14651102	+	cg03557265	OpenSea						hyper	0.440704	0.652161	0.759167	0.0657557	0.0934136	0.111719	1.90397e-08	1.59954e-14
chr3	72092096	-	cg03562940	OpenSea	LINC00877	LINC00877	Body			hyper	0.371426	0.584785	0.636632	0.0614691	0.125575	0.12133	3.42486e-08	2.58545e-14
chr8	61496580	-	cg00753540	OpenSea	RAB2A	RAB2A;RAB2A	Body;Body			hyper	0.296383	0.504374	0.601768	0.0753013	0.110795	0.133316	6.72131e-09	3.10913e-14
chr19	18746981	+	cg24873414	OpenSea	KLHL26	KLHL26	TSS1500	TRUE	TRUE	hyper	0.203756	0.407883	0.429908	0.0619951	0.0868499	0.0704662	5.53018e-10	3.45049e-14
chr1	165853249	-	cg07704344	OpenSea	UCK2	UCK2	Body			hyper	0.405627	0.623005	0.66433	0.0791105	0.0881238	0.103327	2.47259e-11	4.1275e-14
chr6	15206684	-	cg26976835	OpenSea						hyper	0.395071	0.749147	0.654042	0.0752088	0.0730344	0.11317	6.92146e-18	5.87328e-14
chr14	20962137	+	cg10840822	OpenSea						hyper	0.363159	0.718737	0.609483	0.0832538	0.0702814	0.100605	7.27197e-19	5.9729e-14
chr4	102806845	+	cg23124182	OpenSea	BANK1	BANK1;BANK1;BANK1	Body;Body;Body			hyper	0.506541	0.710966	0.796149	0.0823943	0.0866616	0.0944077	9.13346e-07	7.73058e-14
chr20	48297245	+	cg24812271	OpenSea	B4GALT5	B4GALT5	Body			hyper	0.255636	0.46435	0.564634	0.0777161	0.114384	0.116976	1.77181e-07	9.06728e-14
chr5	176423139	+	cg08272597	OpenSea	UIMC1	UIMC1;UIMC1;UIMC1	5'UTR;5'UTR;5'UTR			hyper	0.32645	0.538156	0.602884	0.0833448	0.102733	0.116577	3.95506e-07	1.61134e-13
chr6	144640598	-	cg11997280	OpenSea	UTRN	UTRN	Body			hyper	0.293066	0.493889	0.559375	0.0794803	0.10077	0.127339	5.68945e-08	3.12346e-13
chr10	101952396	+	cg08482536	OpenSea	CHUK	CHUK	Body			hyper	0.394607	0.596991	0.663188	0.0780166	0.0982252	0.132497	2.11994e-08	4.35879e-13
chr2	102952419	+	cg25869196	OpenSea	IL1RL1	IL1RL1;IL1RL1	5'UTR;TSS1500		TRUE	hyper	0.515852	0.719886	0.717501	0.0578183	0.0655723	0.0788755	1.82828e-12	5.17309e-13
chr3	32526164	+	cg22234665	OpenSea	CMTM6	CMTM6	Body			hyper	0.300658	0.514234	0.547831	0.0648578	0.113055	0.124949	3.76321e-09	1.96743e-12
chr1	156724277	-	cg09166556	S_Shelf					TRUE	hyper	0.464056	0.668817	0.689097	0.0627117	0.079118	0.103327	2.02554e-11	2.86468e-12
chr12	9810887	-	cg20584815	OpenSea	LOC374443	LOC374443;LOC374443;LOC374443;LOC374443;LOC374443;LOC374443;LOC374443;LOC374443;LOC374443	Body;Body;Body;Body;Body;Body;Body;Body;Body			hypo	0.818883	0.618102	0.499843	0.152628	0.103253	0.162624	1.56976e-08	5.61548e-12
chr5	95624196	+	cg17207065	OpenSea	LOC101929710	LOC101929710	Body			hyper	0.264434	0.473496	0.571452	0.0672215	0.112284	0.127462	2.99517e-07	6.40106e-12
chr21	27472122	+	cg19423170	OpenSea	APP	APP;APP;APP;APP;APP;APP;APP;APP;APP;APP	Body;Body;Body;Body;Body;Body;Body;Body;Body;Body			hyper	0.437773	0.63805	0.759402	0.0797235	0.10935	0.118832	3.82206e-06	7.37519e-12
chr2	219187374	+	cg22712983	N_Shore	PNKD	PNKD;PNKD	TSS1500;Body		TRUE	hyper	0.529959	0.78637	0.78168	0.10648	0.112154	0.0992945	5.89129e-12	7.91879e-12
chr3	27258259	+	cg07677891	OpenSea	NEK10	NEK10;NEK10;NEK10;NEK10	TSS1500;TSS1500;Body;Body			hypo	0.771448	0.560879	0.529019	0.0675727	0.0602733	0.138104	2.77977e-15	1.37758e-11
chr1	246271438	+	cg14551152	OpenSea	SMYD3	SMYD3;SMYD3	Body;Body			hyper	0.370135	0.573956	0.591005	0.0857067	0.0778077	0.0954954	6.26948e-11	2.59135e-10
chr12	69346994	-	cg24131359	OpenSea	CPM	CPM	5'UTR		TRUE	hyper	0.390833	0.606137	0.642525	0.0779584	0.110694	0.136333	8.15623e-10	1.29059e-09
chr19	667808	-	cg12106403	S_Shore					TRUE	hyper	0.282807	0.529273	0.529946	0.0904365	0.0746299	0.116039	1.24862e-12	1.17911e-08
chr1	181056650	-	cg27176729	N_Shore	IER5	IER5	TSS1500		TRUE	hyper	0.351094	0.570071	0.55148	0.0784297	0.108339	0.12256	2.09561e-09	3.77811e-08
chr12	25706982	+	cg00207008	OpenSea	LMNTD1	LMNTD1;LMNTD1;LMNTD1;LMNTD1;LMNTD1	TSS1500;TSS1500;TSS1500;TSS1500;Body			hyper	0.263676	0.526472	0.507384	0.0906895	0.112096	0.136184	4.91537e-09	8.81749e-07
chr12	133000178	-	cg09698465	Island					TRUE	hypo	0.640398	0.202321	0.252334	0.397322	0.279841	0.235797	0.000657635	4.6382e-05
chr6	32628305	+	cg14323910	N_Shelf	HLA-DQB1	HLA-DQB1	Body		TRUE	hyper	0.325623	0.673223	0.688097	0.377341	0.362291	0.333409	0.0155736	0.000716306
chr6	32632694	-	cg13423887	Island	HLA-DQB1	HLA-DQB1	Body		TRUE	hypo	0.708168	0.481985	0.479938	0.235064	0.312984	0.25545	0.0468531	0.00197565
