# Supplementary material for: DNA Methylomes and Epigenetic Age Acceleration Associations with Poor Metabolic Control in T1D
Source: Biomedicines. 2020 Dec 24;9(1):13. doi: 10.3390/biomedicines9010013 (PMC7824441; doi:10.3390/biomedicines9010013)
Supplement: Supplementary file 1 [file biomedicines-09-00013-s001.zip › Supplementary Table 3.xlsx]

## Sheet: ST3
Supplementary Table 3.
Primer ID	5’-3’ sequence
Pyro-CG08272597-F1	GTAGTTTTAGTTATAAGGGATAAAAATTGG
BIO-Pyro-CG08272597-R1	[Btn]ACTCACCATAATATCTTTAAAATTCATCTA
Pyro-CG08272597-seq	GGAATAAATTATTGATGTATTTAA
Pyro-CG27176729-F1	GTTTTTATTGTTGAAAAGGGGGAAG
BIO-Pyro-CG27176729-R1	[Btn]CCAAAAAAACAATACTTAATTTTCTCATTC
Pyro-CG27176729-seq	AAAAGGGGGAAGTTATAT
Pyro-CG00753540-F1	GGAAGGAGTGTATAAAGAGAGATAAGA
BIO-Pyro-CG00753540-R1	[Btn]AAACTTAATTACTAAAAATCCATTCTATCC
Pyro-CG00753540-seq	GTTATTGTTTAAGATTGTTTAAGT
Pyro-cg14551152-F1	TGGGTTAAGAAATAAAGGTTTTTTTGTGTA
BIO-Pyro-cg14551152-R1	[Btn]ATCAATCACTTCCCTAAACTATAAACTTCT
Pyro-cg14551152-seq	GTTTTTTTGTGTAAAGGAAGA
Pyro-cg12269782-F1	TTTTTAAAAGTTTTTGTGATAAGGGTAT
BIO-Pyro-cg12269782-R1	[Btn]TTAAAATCACAACTTTCCCCACTT
Pyro-cg12269782-seq	GTGATAAGGGTATTATTTTTATGT
